# Supplementary material for: Hyponatraemia-induced Takotsubo syndrome secondary to idiopathic syndrome of inappropriate antidiuretic hormone: a case report
Source: Eur Heart J Case Rep. 2025 Jan 10;9(2):ytaf006. doi: 10.1093/ehjcr/ytaf006 (PMC11804244; doi:10.1093/ehjcr/ytaf006)
Supplement: ytaf006_Supplementary_Data [file ytaf006_supplementary_data.zip]

Archive with 10 entries (10 files):
- Figure S1.jpg
- Video S1.mp4
- Video S2.mp4
- Video S3.mp4
- Video S4.mp4
- Video S5.mp4
- Video S6.mp4
- Video S7.mp4
- Video S8.mp4
- Video S9.mp4
